# Supplementary material for: Artificial Intelligence in the Diagnosis of Odontogenous Cysts and Ameloblastomas—A Systematic Review and Meta-Analysis
Source: J Clin Med. 2026 Mar 23;15(6):2447. doi: 10.3390/jcm15062447 (PMC13026776; doi:10.3390/jcm15062447)
Supplement: Supplementary file 1 [file jcm-15-02447-s001.zip]

Archive with 2 entries (2 files):
- Supplementary materials - Table S2.xlsx
- Supplementary materials.pdf
