# Supplementary material for: Artificial Intelligence in the Diagnosis of Odontogenous Cysts and Ameloblastomas—A Systematic Review and Meta-Analysis
Source: J Clin Med. 2026 Mar 23;15(6):2447. doi: 10.3390/jcm15062447 (PMC13026776; doi:10.3390/jcm15062447)
Supplement: Supplementary file 1 [file jcm-15-02447-s001.zip › Supplementary materials - Table S2.xlsx]

## Sheet: Baseline characteristics
Baseline Characteristics Table
Number	Publication data		DOI	Radiograph	AI type	AI system	Augmentation			Lesions included	Trained	Validated	Tested	Classification/Detection/Segmentation
	First Author	Year of publication
							Method	System	"Without augmentation" data
1	Yang, H.	2020	10.3390/jcm9061839	OPG	CNN	Yolo	Images were horizontally and vertically flipped (in the range of 10°), translated, and scaled.	Pytorch 1.2.0 (PyTorch Foundation)	no	DC, OKC, AB, N	1248 images, 16224 after augmentation	174	181	Classification
2	Kwon, O.	2020	10.1259%2Fdmfr.20200185	OPG	CNN	modified Yolo v3	Images were flipped horizontally, rotated by 1° and −1°, and their grayscale was transformed by γ correction (γ = 0.8, 1, 1.2).	MATLAB (MathWorks, Natick, MA)	yes	DC, RC OKC, AB, N	946 images, increased by 12-fold after augmentation	N/A	256	Classification
														Detection
3	Ariji, Y.	2019	10.1016/j.oooo.2019.05.014	OPG	CNN	DetectNet	No augmentation described			AB, OKC, DC, RC, simple bone cyst	210	N/A	Testing dataset 1: 50; testing dataset 2: 25	Classification
														Detection
4	Yu, D.	2022	10.1038/s41598-022-05913-5	OPG	CNN	MoCoV227 was used for classification, Unet28 was used for segmentation	Horizontal flipping, cut-and-pasting, and patch-covering.	N/A	no	DC, RC, AB, OKC, N	10616 before augmentation	477	289	Classification
														Detection
														Segmentation
5	Ver Berne, J.	2023	10.1016/j.jdent.2023.104581	OPG	CNN	MobileNetV2 was used for classification, Yolo v3 was used for detection	Optical distortion, horizontal flip, random gamma noise, multiplicative noise, random tone curve, sharpening the edges, and Gaussian noise.	Albumentations augmentation library in Python	no	RC, granuloma, positive control (radiolucent lesion), negative control (no pathology)	Stratified k-fold cross validation was used to randomly split the augmented dataset into training and validation sets in a 10-fold manner		67	Classification
													21	Detection
6	Kise, Y.	2023	10.5624/isd.20220133	OPG	CNN	DetectNet	No augmentation described			AB, OKC, DC, RC, Stafne cyst	200	50	60	Classification
														Detection
7	Lee, H. S.	2023	10.1016/j.oooo.2023.09.012	OPG	CNN	EfficientDet	Rotation (-30° to 30°); width, and height shift (-20% to 20%) in the horizontal and vertical axes and zooming (0% to 20%).	N/A	no	RC, NDPC, N	967	121	121	Classification
8	Lee, J. H.	2019	10.1111/odi.13223	OPG	CNN	CNN derived from GoogLeNet Inception v3	horizontal and vertical flipping, Rotation (in the range of 20°), width and height shifting (in the range of 0.2), shearing (in the range of 0.5), and zooming (in the range of 0.8–1.2).	N/A	no	OKC, DC, RC	684 (68400 after augmentation)	228 (22800 after augmentation)	228	Classification
9	Watanabe, H.	2021	10.1007/s11282-020-00485-4	OPG	CNN	DetectNet	No augmentation described			RC, other	330	71	106	Classification
														Detection
10	Kang, J.	2024	10.1038/s41598-024-52929-0	OPG	DOLNet FPN	DOLNet	Horizontal and vertical fliping (probabilities of 0.5 each), rotations (up to 5°) , and color jittering in [0, 1] for the brightness, contrast, and saturation, and in [0, 0.5] for the hue.	LesionMix	no	AB, OKC, DC, N	The split ratio of the datasets for training, validation, and test was 0.75:0.10:0.15.			Classification
														Detection
11	Sivasundaram, S.	2021	10.1002/ima.22625	OPG	CNN	modified LeNet	Left shifting and right shifting.	N/A	no	DC, odontogenic cyst, RC, N	Threefold cross-validation: the model was trained using twofold and testing is done on the remaining fold. 1171 images were used for testing and the remaining 2342 images were used for training.			Classification
														Segmentation
12	Sim, S. Y.	2024	10.3390/diagnostics14111144	OPG	CNN	Inception-ResNet-V2	Rotation (−10°-10°) and translation (−5-5 pixels horizontally and vertically).	N/A	no	OKC, SBC	163	41	41	Classification
13	Rašić, M.	2024	10.3390/diagnostics14131443	OPG	CNN	Yolo v8m and Yolo v8l	Translation, scaling, horizontal flipping, rotation, and mosaic augmentation.	N/A	yes	RC, N	The dataset was divided into 3:1:1 subsets for training, testing and validation.			Detection
